# Supplementary material for: Wound Healing Efficacy of Cucurbitaceae Seed Oils in Rats: Comprehensive Phytochemical, Pharmacological, and Histological Studies Tackling AGE/RAGE and Nrf2/Ho-1 Cue
Source: Pharmaceuticals (Basel). 2024 Jun 5;17(6):733. doi: 10.3390/ph17060733 (PMC11206300; doi:10.3390/ph17060733)
Supplement: Supplementary file 1 [file pharmaceuticals-17-00733-s001.zip]

Archive with 1 entries (1 files):
- pharmaceuticals-3006367-supplementary.pdf
